# Supplementary material for: Gene Expression Pattern Associated with Cytoskeletal Remodeling in Lipid-Loaded Human Vascular Smooth Muscle Cells: Crosstalk Between C3 Complement and the Focal Adhesion Protein Paxillin
Source: Cells. 2025 Aug 12;14(16):1245. doi: 10.3390/cells14161245 (PMC12384099; doi:10.3390/cells14161245)
Supplement: Supplementary file 1 [file cells-14-01245-s001.zip]

Archive with 1 entries (1 files):
- cells-3754311-supplementary.pdf
